# Supplementary material for: Loss of MTX2 causes mandibuloacral dysplasia and links mitochondrial dysfunction to altered nuclear morphology
Source: Nat Commun. 2020 Sep 11;11:4589. doi: 10.1038/s41467-020-18146-9 (PMC7486921; doi:10.1038/s41467-020-18146-9)
Supplement: Supplementary file 4 — Supplementary Data 1 [file 41467_2020_18146_MOESM4_ESM.xlsx]

## Sheet: Table 1
Additional clinical features of MADaM patients, compared to other progeroid syndromes
	MADM1 (this report)	MADM2 (this report)	MADM3 (this report)	MADM4-1 (this report)	MADM4-2 (this report)	MADM4-3 (this report)	MADM5 (this report)	MAD-A (OMIM # 248370)	MAD-B (OMIM # 608612; Ben Yaou et al., 2011)	HGPS (OMIM # 176670; Merideth et al., 2008; Olive et al., Arterioscler thromb vasc biol 2011)	MDPL (OMIM #615381; Weedon et al., 2013; Elouej et al., 2017)
Sex	female	male	male	male	male	male	male	both	both	both	both
Ethnicity	Indian	Turkish	Algerian	Egyptian	Egyptian	Egyptian	Ecuador	any	any	any	any
Age at onset (mo/period)	24m	24m	24m	NA	5m	5m	NA	childhood	childhood	12-18	childhood
Age (years,months) at referral	4y	14y	2y,6m	NA	8m	2y,2m	1y,5m	4–5y	10 weeks	0.5–2y	early infancy
Age of death (years,months)	NAp	17y,6m; cardiac insufficiency	NAp	2y,2m	NAp	NAp	NAp	3rd decade or later (average)	3rd decade or later (average)	13 years (average)	NR; 25y in patient 1 from Elouej et al.
Inheritance	AR (consanguinity)	AR (consanguinity)	AR (consanguinity)	AR (consanguinity)	AR (consanguinity)	AR (consanguinity)	AR (arguments for consanguinity, cf. Supplementary Figure 3)	AR	AR	AD (de novo)	AD (de novo)
Mutation (reference sequences: MTX2: NM_006554.5; LMNA: NM_170707.3; ZMPSTE24:NM_005857.5; POLD1:NM_002691.3)	Homozygous MTX2: c.2T>A, p.(Met1Lys)	Homozygous MTX2: c.544-1G>C	Homozygous MTX2: c.208+3_208+6del	no DNA available	Homozygous MTX2: c.603del, p.(Tyr202Ilefs*26)	Homozygous MTX2: c.603del, p.(Tyr202Ilefs*26)	Homozygous MTX2: c.294_295delTC, p.(Leu99*)	Homozygous/compound heterozygous LMNA mutations, typically c.1580G>A (p.Arg527His)	Homozygous/compound heterozygous ZMPSTE24 loss of function mutations (ex: homozygous c.281T>C, p.(Leu94Pro), Ben Yaou et al., 2011)	Heterozygous LMNA: c.1824C>T (p.Gly608Gly)	recurrent heterozygous in-frame deletion c.1812_1814del, p.(S605del) and others
Birth weight (kg)	2	4.5	3.15	NA	3	2.8	3.5	usually in the normal range	usually in the normal range	usually in the normal range; neonatal progeria cases have been described (Sevenants et al., 2005)	ranges of reported values: 2.4-3.6 (Elouej et al.)
Height (cm) (Percentile)	at 11y : 99 (<P1)	at 14y: 112 (<P1)	at 5y: 81.5 (<P1)	NA	at 8 m: 63 (<P1)	at 2y, 2m: 74 (<P1)	at 6y: 85 (<P1)	NR	NR	<P3	variable
Weight (kg) (Percentile)	at 11 y: 13.5 (<P1)	at 14y: 16.5 (<P1)	at 5y: 11.3 (<P1)	NA	6 (<P1)	9 (<P1)	10 (<P1)	NR	NR	<P3	BMI (kg/m2) ranges: 8.8-26.8
Head circumference (cm) (Percentile)	at 11y: 45.5 (<P1)	at 14y: 48.2 (<P1)	at 5y: 45 (<P1)	NA	43 (9P)	47 (12P)	NA	NR	NR	NR	NR
postnatal growth retardation	Y	Y	Y	NA	Y	Y	Y	Y	Y	Y	Y
hypotonia	Y	N	Y	NA	Y	Y	Y	Y	NR	NR	NR
Facial features	Mandibular hypoplasia and recession, small viscerocranium, broad forehead, shallow orbit, prominent eyes, long philtrum,long pinched nose, hypoplastic alae nasi, small mouth, dental overcrowding, high arched palate, hyperpigmentation of oral mucosa	Mandibular hypoplasia and recession, small viscerocranium, prominent eyes, long pinched nose, small mouth, dental overcrowding, exophtalmia	Mandibular hypoplasia and recession, small viscerocranium, prominent eyes, long pinched nose, small mouth, dental overcrowding, exophtalmia	small mouth, mandibular hypoplasia and recession, bulbous nose, prominent deeply seated eyes, bat ears, progressive development of progeroid facies	small mouth, bulbous nose, depressed nasal bridge, high forehead, bat ears, prominent eyes, long philtrum, small mandible, progeroid facies	mandibular hypoplasia and recession, pinched nose, prominent eyes	frontal bossing, triangular face, had hypoplasia of the nasal wings, mandibular hypoplasia, mildly low set ears, short philtrum and large eyes.	mandibular hypoplasia and recession, small viscerocranium, pinched nose, prominent eyes, absence of tongue papillae,	mandibular hypoplasia and recession, small viscerocranium, pinched nose, prominent eyes, small mouth, high-arched palate	mandibular hypoplasia and recession, small viscerocranium, prominent eyes, pinched nose, sparse eyebrows and eyelashes; high-arched palate	mandibular hypoplasia, lipodystrophy, small nose, prominent eyes secondary to lack of subcutaneous periorbital fat, bilateral hearing aids
Cutaneous and adipose tissue features	Generalised lipodystrophy, Atrophic wrinked skin, hyper/hypo-pigmentation, poikiloderma, dysplastic nails on fingers and toes, hyperkeratosis of palms and soles	Generalised lipodystrophy, Atrophic skin, hyper/hypo-pigmentation	Generalised lipodystrophy, Atrophic skin, hyper/hypo-pigmentation alopecia-sparse hair; skin histology: excess of disorganized elastic and collagen fibers	sparse hypopigmented hair (gradual progressive loss of hair), sparse eye brows, hypodontia	Sparse hypopigmented hair, sparse eye brows, nail dystrophy, hyperthermia (giving the clinical impression of ectodermal dysplaia)	sparse hair, hypopigmentation, dystrophic nails, excessive sweating, sparse eye brows	sparse hair, generalized lipodystrophy, thin and translucent skin, hypopigmentation, dysplastic nails	partial lipodystrophy, Atrophic skin, acanthosis nigricans ; alopecia-sparse hair; fat accumulation in the trunk, face, submental region, and occiput (buffalo hump)	generalised lipodystrophy, Atrophic skin, hyper/hypo-pigmentation alopecia-sparse hair;	generalised lipodystrophy, scleroderma-like changes, hyper/hypo-pigmentation; atrophic and thin skin; prominent veins, alopecia.	tight and thin skin, scleroderma, telangiectasia; partial lipodystrophy (lack of subcutaneous adipose tissue and increased visceral adipose tissue) in young adults and generalized lipodystrophy in older patients
Skeletal features	Delayed closure of cranial sutures, thin medullary cavity in long bones, severe osteoporosis, thin clavicles with aplasia of lateral 1/3, short femoral neck, flat femoral head, severe coxa valga, large lower femoral epiphysis, genu valgum, acroosteolysis of fingers and toes, pectus excavatum, long narrow thorax with 13 ribs on the left side, tapering lower ileum, thin fibula, hypoplastic mandible	Delayed closure of cranial sutures, joint contractures, joint stiffness, clavicular hypoplasia, acroosteolysis of distal phalanges with nail dystrophy, osteopenia	Delayed closure of cranial sutures, dyplastic femoral head, joint contractures, joint stiffness, clavicular hypoplasia, acroosteolysis of distal phalanges with nail dystrophy, osteopenia	NA	delayed closure of cranial sutures, dysplastic femoral head (hip dysplasia), brachycepaly, J shaped sella turcica, thin ribs. No joint contractures	delayed closure of cranial sutures, osteopenia. No joint contracture, dyplastic femoral head, thin ribs	joint contractures, genus valgus, dysplastic femoral head	Joint contractures, joint stiffness, delayed closure of cranial sutures, clavicular hypoplasia, acroosteolysis of distal phalanges, fingertip rounding	Delayed closure of cranial sutures, Thin skull, wormian bones; clavicular hypoplasia, osteolysis of distal phalanges, mandible and clavicles, calcified nodules on digits; osteoporosis, fractures,	Delayed closure of cranial sutures, wormian bones, osteolysis of distal phalanges and clavicles, pyriform thorax, coxa valga, generalized osteoporosis with pathologic fractures	joint contractures, reduced limb muscle mass, mandibular hypoplasia, osteoporosis
Cardiovascular features	Hypertension, mild left ventricular hypertrophy	Severe hypertension, mitral valve prolapse and insufficiency, hyalinized and hyperplastic vascular changes on renal biopsy	severe hypertension with 1 episode of PRES (posterior reversible encephalopathy syndrome) upon hypertensive crisis, mitral valve cacifications, left ventricular hypertophy, middle aortic syndrome, restricted renal and mesenteric arteries, multiple vascular calcifications; cerebral MRI: stroke-like lesions	NA	mitral regurgitation, left ventricular hypertrophy	hypertension, congestive heart failure on antifailure medication, trivial tricuspid and mitral regurgitation and mild left ventricular hypertrophy	congenital patent foramen ovale, no hypertension	NR	heart rythm dysturbances, concentric left ventricular hypertrophy ; high blood pressure; arterial calcifications; atheromatous aortic infiltration	hypertension, fibrotic atherosclerotic lesions; Loss of arterial smooth muscle cells ; prominent perivascular adventitial fibrosis; elastic tissue fragmentation; aortic valve calcifiation and stenosis and hypertrophic/dilated cardiomyopathy.	NR
Multi-systemic involvement	Focal segmental glomerulosclerosis, proteinuria	Focal segmental glomerulosclerosis, severe proteinuria	Focal segmental glomerulosclerosis, severe proteinuria, severe and recurrent infections; respiratory insufficience, permanent VNI; splenohepatomegaly since the first months of life	Coarse liver by ultrasonography, hepatomegaly, elevated transaminases, severe difficulties to control diarrhea	hepatomegaly, macrovesicular hepatic steatosis, increased tranaminases, abnormality of intrahepatic bile ducts, increased alpha feto protein	hepatomegaly, macrovesicular hepatic steatosis, increased tranaminases, abnormality of intrahepatic bile ducts, increased alpha feto protein	N	NR	renal focal segmental glomerulosclerosis, respiratory insufficiency	sensorineural hearing loss, respiratory insufficiency	sensorineural hearing loss; recurrent respiratory infections
Endocrine features	N	N	hypertriglyceridemia, glucose intolerance with elevation of HbA1C (5,3%)	N	N	N	N	Insulin resistance, Dyslipidemia, Hyperglycemia, Hyperinsulinemia	Insulin resistance, Dyslipidemia, Hyperglycemia, Hyperinsulinemia	Insulin resistance, Dyslipidemia, Hyperglycemia, Hyperinsulinemia	insulin resistance; dyslipidemia
Other abnormalities	Sparse eyebrows and body hair, prominent nipple buds, hyperextensible fingers and toes, sandal gap, small hands and feet, small ear lobule, hypoplastic labia majora	Sparse, thin, hypopigmented scalp hair, sparse eyebrows and body hair, deep palmar and plantar lines, sandal gap, hypoplastic nails.	hypoplastic vocal chords (very high-pitched voice)	N	N	N	sparse scalp hair, bilateral corneal opacities, brittle teeth	Premature loss of teeth, hepatomegaly	delayed sexual maturation; poor breast development in females	atherosclerosis, horse-riding stance, delayed sexual maturation, delayed dentition; elevated platelet counts	hypogonadism and undescended testes in males; lack of breast development in females
Supplementary Data File legend : AR: autosomal recessive; AD: autosomal dominant; NA: not available; NAp: not applicable; NR: not reported; Y: yes; N: No.
