# Supplementary material for: Loss of MTX2 causes mandibuloacral dysplasia and links mitochondrial dysfunction to altered nuclear morphology
Source: Nat Commun. 2020 Sep 11;11:4589. doi: 10.1038/s41467-020-18146-9 (PMC7486921; doi:10.1038/s41467-020-18146-9)
Supplement: Supplementary file 6 — Source Data [file 41467_2020_18146_MOESM6_ESM.xlsx]

## Sheet: source data
Source Data File
Loss of MTX2 causes Mandibuloacral Dysplasia and links mitochondrial dysfunction to altered nuclear morphology
Elouej S et al.

## Sheet: Figure 2
Figure 2 MTX2 deficiency induces altered mitochondrial protein composition and increased mitochondrial fission.
a
c									d
	Sample	individuals	networks	meanNetworkSize	medianNetworkSize	networkSizeStandardDeviation	mitochondrial Footprint
	WT	38	2	2.5	2.5	0.5	5.34133e+07
	WT	90	4	3	3	0	1.01901e+08
	WT	83	10	3.3	3	0.9	1.23978e+08
	WT	76	11	3.364	3	0.771	1.54251e+08
	WT	47	5	3.4	3	0.8	9.0283e+07
	WT	94	9	3.556	3	0.831	1.64259e+08
	WT	87	6	3.667	3	1.491	1.27898e+08
	WT	182	23	3.696	3	1.545	3.7289e+08
	WT	136	10	3.7	3	1.269	2.57826e+08
	WT	60	2	4	4	1	6.09585e+07
	WT	85	14	4.071	3	1.334	2.67417e+08
	WT	260	25	4.24	3	2.47	6.58881e+08
	WT	29	9	4.444	3	1.832	1.21668e+08
	WT	86	6	4.5	3.5	2.141	254122225
	WT	111	16	4.562	3	3.856	4.56638e+08
	WT	67	12	5	4	2.55	1.98882e+08
	WT	77	10	5	4.5	2.408	3.10119e+08
	WT	104	16	5.188	3	3.557	4.58038e+08
	WT	32	4	5.25	4	2.861	5.42398e+07
	WT	83	11	5.455	3	4.793	2.20599e+08
	WT	22	4	5.5	4	3.279	5.14532e+07
	WT	85	10	5.6	3	5.607	2.29557e+08
	WT	54	13	5.615	3	5.637	1.92534e+08
	WT	80	14	5.643	3	6.421	3.57092e+08
	WT	59	4	5.75	3	4.763	1.36018e+08
	WT	34	5	5.8	5	2.786	6.63475e+07
	WT	38	10	5.8	4	3.97	1.74127e+08
	WT	47	7	5.857	3	4.121	1.36858e+08		DRP1	WB1	WB2	WB3	moyenne	p-value	Std. Deviation	Std. Error of Mean	Minimum	25% Percentile	Median	75% Percentile	Maximum	Lower 95% CI	Upper 95% CI
	WT	52	7	5.857	3	5.866	1.5964e+08		WT	0.96	0.86	0.97	0.93	_	0.06083	0.03512	0.86	0.86	0.96	0.97	0.97	0.7789	0.5902
	WT	194	25	6.04	3	5.618	4.90188e+08		MADM2	1.97	1.56	1.97	1.84	0.0031	0.2367	0.1367	1.56	1.56	1.97	1.97	1.97	1.245	2.421
	WT	111	20	6.05	4	6.062	381638252		MADM3	1.21	2.08	1.76	1.69	0.0425	0.44	0.2541	1.21	1.21	1.76	2.08	2.08	1.081	2.776
	WT	31	4	6.25	5.5	3.419	6.84471e+07
	WT	75	13	6.308	5	4.874	282467513		OPA1-L	WB1	WB2	WB3	moyenne	p-value	Std. Deviation	Std. Error of Mean	Minimum	25% Percentile	Median	75% Percentile	Maximum	Lower 95% CI	Upper 95% CI
	WT	119	24	6.417	3	8.869	7.54787e+08		WT	1.12	0.9	1	1.00667	_	0.1	0.05774	0.9	0.9	1	1.1	1.1	0.7516	1.248
	WT	100	13	6.462	5	4.635	2.52296e+08		MADM2	0.995238	1.1	0.97	1.02175	0.771963	0.06807	0.0393	0.97	0.97	1	1.1	1.1	0.8542	1.192
	WT	30	5	6.6	6	3.382	7.4326e+07		MADM3	0.90636	0.9	1	0.935453	0.384554	0.05508	0.0318	0.9	0.9	0.91	1	1	0.7999	1.073
	WT	81	8	7	6.5	2.693	3.86984e+08
	WT	14	4	7	5	4.69	5.8509e+07		OPA1-S	WB1	WB2	WB3	MOYENNE	p-value	Std. Deviation	Std. Error of Mean	Minimum	25% Percentile	Median	75% Percentile	Maximum	Lower 95% CI	Upper 95% CI
	WT	79	15	7.133	3	8.861	4.37667e+08		WT	1	0.96	0.99	0.983333	_	0.02082	0.01202	0.96	0.96	0.99	1	1	0.9316	1.035
	WT	52	11	7.364	5	5.465	2.85058e+08		MADM2	1.52429	1.6	1.4	1.5081	0.1	0.1007	0.05812	1.4	1.4	1.52	1.6	1.6	1.257	1.757
	WT	114	20	7.75	3	13.594	7.82088e+08		MADM3	1.17052	1.2	1.18	1.18351	0.1	0.01528	0.008819	1.17	1.17	1.18	1.2	1.2	1.145	1.221
	WT	117	16	8.188	3	11.701	5.01736e+08
	WT	31	3	8.333	8	4.497	8.5034e+07
	WT	97	17	8.941	3	9.973	4.11243e+08
	WT	88	16	9.062	3	13.525	648638056
	WT	64	9	9.333	5	9.73	2.53842e+08
	WT	28	5	11	3	11.331	1.47812e+08
	WT	154	12	11.167	4	12.061	5.53944e+08
	WT	31	5	11.4	3	15.819	1.87262e+08
	WT	68	10	11.5	5.5	12.524	3.86327e+08
	WT	80	12	12.083	3	25.398	3.90414e+08
	WT	69	9	12.444	3	18.464	2.85618e+08
	WT	97	15	13.133	3	33.18	7.61157e+08
	MADM2	41	4	2.75	3	0.433	9.7236e+07
	MADM2	75	8	3	3	0	2.67207e+08
	MADM2	40	1	3	3	0	6.55941e+07
	MADM2	14	1	3	3	0	4.66812e+07
	MADM2	10	2	3	3	0	2.03013e+07
	MADM2	13	1	3	3	0	3.68223e+07
	MADM2	7	2	3	3	0	2.88346e+07
	MADM2	13	2	3	3	0	3.00319e+07
	MADM2	75	5	3.2	3	0.4	1.25308e+08
	MADM2	45	5	3.2	3	0.4	1.75361e+08
	MADM2	41	4	3.25	3	0.433	7.95249e+07
	MADM2	99	4	3.5	3	0.866	1.74897e+08
	MADM2	63	4	3.5	3	0.866	9.95462e+07
	MADM2	65	4	3.5	3	0.866	1.09767e+08
	MADM2	66	10	3.8	3	1.327	175080855
	MADM2	106	17	3.824	3	2.007	5.21542e+08
	MADM2	41	7	3.857	3	0.99	1.26288e+08
	MADM2	81	14	3.929	3	1.624	3.25999e+08
	MADM2	134	9	4	3	1.333	3.7002e+08
	MADM2	78	4	4	3	2.345	2.21004e+08
	MADM2	76	7	4	3	2.449	1.84485e+08
	MADM2	26	2	4	4	1	4.53628e+07
	MADM2	38	2	4	4	1	7.62857e+07
	MADM2	55	10	4.1	4	1.136	2.06461e+08
	MADM2	92	13	4.308	3	4.547	4.8065e+08
	MADM2	59	7	4.429	3	2.821	2.17169e+08
	MADM2	68	2	4.5	4.5	0.5	1.44453e+08
	MADM2	66	11	4.636	3	2.496	3.04729e+08
	MADM2	81	15	4.667	4	2.211	2.37605e+08
	MADM2	61	4	4.75	5	1.09	1.44173e+08
	MADM2	47	7	4.857	3	2.748	2.16663e+08
	MADM2	73	9	5	3	4.643	267909633
	MADM2	77	8	5	3	2.598	2.00092e+08
	MADM2	124	6	5.333	5	2.427	2.22348e+08
	MADM2	78	18	5.389	4	5.438	6.74002e+08
	MADM2	22	2	5.5	5.5	2.5	7.55858e+07
	MADM2	19	3	5.667	7	1.886	7.05467e+07
	MADM2	49	5	6	3	3.688	1.36018e+08
	MADM2	16	5	6.4	3	5.426	8.16746e+07
	MADM2	56	7	6.857	5	4.673	2.40335e+08
	MADM2	118	8	8.125	4	7.96	3.26209e+08
	MADM2	72	6	8.167	4	8.989	1.84391e+08
	MADM2	96	9	9	5	12.147	3.13541e+08
	MADM2	36	8	9.125	8.5	5.464	323899107
	MADM2	80	7	11.286	3	16.095	3.49392e+08
	MADM2	40	5	15.4	5	18.874	5.06705e+08
	MADM3	13	3	3	3	0	6.07638e+07
	MADM3	33	5	3	3	0	5.01106e+07
	MADM3	20	1	3	3	0	2.72949e+07
	MADM3	231	21	3.095	3	0.294	127967934
	MADM3	40	6	3.333	3	0.745	9.33858e+07
	MADM3	54	5	3.4	3	0.8	9.14257e+07
	MADM3	75	7	3.429	3	0.904	2.21424e+08
	MADM3	26	6	3.5	3	1.118	8.54753e+07
	MADM3	56	6	3.5	3	1.708	1.51909e+08
	MADM3	45	6	3.5	3	0.764	1.52679e+08
	MADM3	33	3	3.667	3	0.943	8.0715e+07
	MADM3	64	9	3.667	3	0.943	1.80821e+08
	MADM3	64	9	3.667	3	0.943	1.80821e+08
	MADM3	45	5	3.8	3	1.6	1.08647e+08
	MADM3	32	6	3.833	3	1.213	1.20687e+08
	MADM3	64	3	4	4	0.816	9.30825e+07
	MADM3	37	9	4	3	1.491	100596237
	MADM3	130	24	4.292	4	1.67	7.94969e+08
	MADM3	58	3	4.333	5	0.943	120967500
	MADM3	46	8	4.375	3.5	1.867	1.52959e+08
	MADM3	50	9	4.444	3	3.435	1.89642e+08
	MADM3	110	17	4.529	4	1.944	3.02763e+08
	MADM3	151	14	5	3	3.443	3.79003e+08
	MADM3	48	11	5.091	3	4.1	2.47745e+08
	MADM3	42	8	5.125	3	3.689	235354592
	MADM3	51	7	5.286	3	3.452	2.18344e+08
	MADM3	113	14	5.357	3	3.108	5.74876e+08
	MADM3	102	10	5.4	3	5.625	5.13272e+08
	MADM3	68	11	5.455	3	4.5	2.86458e+08
	MADM3	73	12	5.667	5	3.064	2.87088e+08
	MADM3	45	9	5.667	3	7.542	147499145
	MADM3	109	23	5.696	3	6.018	8.15761e+08
	MADM3	50	8	6	3.5	4.61	2.03923e+08
	MADM3	79	7	6.143	5	4.121	2.13863e+08
	MADM3	46	10	6.3	3.5	4.776	2.52086e+08
	MADM3	95	13	6.385	3	7.131	7.06974e+08
	MADM3	58	3	6.667	5	3.859	2.11413e+08
	MADM3	84	15	7.133	3	7.847	765917487
	MADM3	29	3	7.333	5	4.784	2.16103e+08
	MADM3	50	4	7.5	4.5	6.185	1.6563e+08
	MADM3	43	6	8	4	7.572	2.44665e+08
	MADM3	42	7	8.286	5	7.382	2.84498e+08
	MADM3	42	7	8.429	5	7.706	275887105
	MADM3	39	4	8.5	8.5	3.5	1.31818e+08
	MADM3	80	3	10.333	7	7.717	1.86982e+08
	MADM3	30	2	11	11	4	9.49259e+07
	MADM3	87	11	11.727	5	11.833	9.00326e+08
	MADM3	59	6	12.333	4	17.82	3.49812e+08
	MADM3	37	5	12.4	14	7.965	2.63216e+08
	MADM3	103	11	13.182	5	19.926	5.51984e+08
	MADM3	111	14	13.429	6	20.381	1173832778

## Sheet: Figure 3
Figure 3 Respiratory chain composition and function is impaired in MADaM fibroblasts.
a
b	Proteins	Samples	WB 1	WB 2	WB 3	p-value		c										d
	NDUFS1	WT	1.2	1.15	_					routine	oligo	Fmax	R-O	R-O/FCCP	O/F	R/F			TMRM MFI	WT	MADM2	MADM3
		MADM2	0.614587	0.597109	_	0.0034			WT (1)	12.5451	4.53489	21.2854	8.01024	0.376326	0.213052	0.589378			Replicate 1	5.82	10.97	8.28
		MADM3	0.383275	0.621029	_	0.002			WT (2)	7.93095	2.9186	14.4885	5.01234	0.345954	0.201443	0.547397			Replicate 2	7.47	14.25	7.79
		HGPS	0.645274	0.555031	_	0.008			WT (3)	8.14395	2.2595	15.7748	5.88445	0.373029	0.143235	0.516264			Replicate 3	6.84	14.17	7.26
	NDUFA9	WT	1.09	1.22	_				WT (4)	8.72685	2.46532	17.8469	6.26153	0.350847	0.138137	0.488983			Moy	6.71	13.13	7.77667
		MADM2	0.745201	0.507486	_	0.041			WT (5)	14.5668	3.82721	30.1213	10.7396	0.356544	0.12706	0.483604			ET	0.832646
		MADM3	0.635104	0.433232	_	0.025			Average	10.3827	3.2011	19.9034	7.18163	0.36054	0.164585	0.525125			Moy -2ET	5.04471
		HGPS	1.01467	0.643065	_	0.140			Sd	2.99782	0.95901	6.26321	2.26829	0.0134896	0.039595	0.0439694			Moy +2ET	8.37529
	SDHA	WT	1.1	1.3	_				Moy -2ET	4.3871	1.28308	7.37695	2.64504	0.333561	0.0853954	0.437187			p-value	_	0.00558096	0.131447
		MADM2	0.930302	1.50339	_	0.954			Moy+2ET	16.3784	5.11912	32.4298	11.7182	0.387519	0.243775	0.613064
		MADM3	0.965025	1.35401	_	0.89
		HGPS	1.16962	1.46745	_	0.689				routine	oligo	Fmax	R-O	R-O/FCCP	O/F	R/F
	COREI	WT	1	1.18	_				MADM2 (1)	12.4476	3.74862	33.3772	8.69899	0.260627	0.112311	0.372938
		MADM2	0.740259	0.492061	_	0.0188			MADM2 (2)	7.71428	2.10663	19.3617	5.60765	0.289625	0.108804	0.398429
		MADM3	0.653157	0.519555	_	0.0154			MADM2 (3)	8.9516	1.82097	24.6432	7.13063	0.289354	0.0738933	0.363247
		HGPS	0.588295	0.481748	_	0.011			MADM2 (4)	11.682	2.55498	27.7205	9.12699	0.32925	0.0921692	0.421419
	COX1	WT	1.09	1.18	_				Average	10.1989	2.5578	26.2757	7.64106	0.292214	0.0967944	0.389008
		MADM2	0.681216	0.715208	_	0.0014
		MADM3	0.730692	0.60564	_	0.0011				routine	oligo	Fmax	R-O	R-O/FCCP	O/F	R/F
		HGPS	0.676735	0.672779	_	0.0012			MADM3 (1)	5.42035	2.92631	11.1102	2.49404	0.224482	0.263389	0.48787
	COX2	WT	1.1	1.25	_				MADM3 (2)	8.5365	4.15923	15.9868	4.37727	0.273805	0.260166	0.53397
		MADM2	0.718585	1.06811	_	0.1129			MADM3 (3)	7.4649	2.73124	17.4122	4.73366	0.271859	0.156857	0.428716
		MADM3	0.827155	0.853516	_	0.074			MADM3 (4)	6.71053	1.76325	18.2504	4.94728	0.271077	0.0966142	0.367691
		HGPS	0.644849	0.741803	_	0.0257			Average	7.03307	2.89501	15.6899	4.13806	0.260306	0.194257	0.454562
	ATP5B	WT	1.1	1.19	1.09
		MADM2	0.671602	0.725523	0.789101	0.0035
		MADM3	0.484782	0.796589	0.893855	0.0034
		HGPS	0.708537	0.58821	0.711381	0.0016

## Sheet: Figure 4
Figure 4 MADaM fibroblasts resist to apoptosis induction and show increased LC3C-dependent mitophagy.
a	Condition		WT				MADM2				MADM3
			Replicate 1	Replicate 2	Replicate 3	percentage	Replicate 1	Replicate 2	Replicate 3	percentage	Replicate 1	Replicate 2	Replicate 3	percentage
	Control	Live cells counted	220	149	222	96.5686	99	107	160	89.09	111	125	100	96.52
		Dead cells counted	7	6	8	3.43137	7	13	20	10.91	4	5	4	3.48
	TNF/CHX	Live cells counted	106	110	120	65.76	98	103	135	93.4	100	78	109	97.09
		Dead cells counted	55	56	64	34.24	12	8	10	6.6	3	2	4	2.91
	Student's t test was used to compare the number of dead cells between WT and patients.									p-value= 4,03712E-05				p-value= 2,12719E-07
b	Condition		WT				MADM2				MADM3
			Replicate 1	Replicate 2	Replicate 3	percentage	Replicate 1	Replicate 2	Replicate 3	percentage	Replicate 1	Replicate 2	Replicate 3	percentage
	Control	Live cells counted	50	233	130	94.34	42	292	73	97.67	34	132	66	95.3
		Dead cells counted	3	15	8	5.66	1	7	2	2.33	6	7	3	4.7
	Staurosporin	Live cells counted	5	10	5	5.38	26	71	26	42.58	23	36	22	42.07
		Dead cells counted	88	172	93	94.62	36	95	36	57.42	32	49	30	57.93
	Student's t test was used to compare the number of dead cells between WT and patients.									p-value= 3,70103E-07				p-value= 0,0004
c									d						e
																WB1	WB2	WB3	LC3B-II/LC3B-I	p-value	Mean	Std. Deviation	Std. Error of Mean	Minimum	25% Percentile	Median	75% Percentile	Maximum	Lower 95% CI	Upper 95% CI
															WT	1.05	0.8	0.95	0.933333	_	0.9333	0.1258	0.07265	0.8	0.8	0.95	1.05	1.05	0.6208	1.246
															MADM2	3.02958	3.15604	2.68844	2.95802	0.0002	2.96	0.2427	0.1401	2.69	2.69	3.03	3.16	3.16	2.357	3.563
															MADM3	4.92223	4.21846	2.19004	3.77691	0.0258	3.777	1.418	0.8187	2.19	2.19	4.22	4.92	4.92	0.2542	7.299

## Sheet: Figure 5
Figure 5 MTX2 deficiency induces similar nuclear defects in patients’ fibroblasts and C. elegans cells.
a						b							d
	Replicates	WT	MADM2	MADM3			Sample	Number of cells analysed							Number of cells (%)
	1	33.2454	91.2044	81.8075				No senescent	Senescent	Total number of cells	% of senescence				Normal nucleus	Abnormal nucleus	p-value
	2	43.1273	82.6269	76.2375			Control	205	20	225	8.89			Control	120 (80)	30 (20)	_
	3	37.1081	79.6021	67.7473			MADM2	79	104	183	56.83			MADM2	58 (38.67)	92 (61.33)	3.16e-13
	4	50.3666	77.0334	71.2458			MADM3	78	90	168	53.57			MADM3	34 (22,6)	116	1e-15
	5	39.7724	62.907	62.3687			HGPS	74	97	171	53.21			HGPS	45	105	1e-15
	6	45.9461	88.8377	61.0752
	7	42.427	101.66	59.4205
	8	39.6265	91.7951	62.1974
	9	41.3809	56.4517	59.4837
	10	37.8402	69.6223	64.3684
	11	35.2149	60.1839	65.4399
	12	35.6447	76.9923	48.0079
	Average	40.1417	78.2431	64.95
	ET	4.66252
	moy -2ET	30.8166
	Moy +2ET	49.4667
e									h							statistical comparison of the data obtained in EV vs mtx-2 siRNA transfected worms each day post transfection
										ev	number of nuclei with aggregations			total nuclei
										age	0 (class I)	1to5 (class II)	> 5 (class III)			day 2	cl I	cl II	cl III	Fisher's Exact Test (p-value)
										d2	118	26	1	145		EV	118	26	1	0.00011393		p values:	*<0.05, **<0.01, ***<0.001)
										d5	114	31	1	146		mtx-2	89	57	2	***
										d7	118	28	0	146								https://www.danielsoper.com/statcalc/calculator.aspx?id=58
																day 5	cl I	cl II	cl III
										mtx-2	number of nuclei with aggregations			total nuclei		EV	114	31	1	1e-08
										age	0 (class I)	1to5 (class II)	> 5 (class III)			mtx-2	66	79	2	***
										d2	89	57	2	148
										d5	66	79	2	147		day 7	cl I	cl II	cl III
										d7	94	51	1	146		EV	118	28	0	p=0.00242572
																mtx-2	94	51	1	**
												percentage of nuclei relative to aggregation class				percentage of nuclei relative to aggregation class
											age	class I	class II	class III
										EV	Day 2	81.3793	17.931	0.689655
										mtx-2	Day 2	60.1351	38.5135	1.35135
										EV	Day 5	78.0822	21.2329	0.684932
										mtx-2	Day 5	44.898	53.7415	1.36054
J										EV	Day 7	80.8219	19.1781	0
	Genotype	Normal (number)			Abnormal (number)					mtx-2	Day 7	64.3836	34.9315	0.684932
		replicate 1	replicate 2	replicate 3	replicate 1	replicate 2	replicate 3
	CB5600	3	8	17	0	0	0
	mtx-2 KO mitogfp	2	5	18	8	10	50
	Genotype	Normal (%)			Abnormal (%)
		replicate 1	replicate 2	replicate 3	replicate 1	replicate 2	replicate 3
	CB5600	100	100	100	0	0	0
	mtx-2 KO mitogfp	20	33	26	80	67	74

## Sheet: Figure 6
Figure 6 MTX2 overexpression by cDNA transfection rescues pathological phenotypes.
a						d	Output MINA
							filepaths	individuals	networks	mean Network Size	median Network Size	network Size StandardDeviation	mitochondrial Footprint
							WT	38	2	2.5	2.5	0.5	5.34133e+07
							WT	90	4	3	3	0	1.01901e+08
							WT	83	10	3.3	3	0.9	1.23978e+08
							WT	76	11	3.364	3	0.771	1.54251e+08
							WT	47	5	3.4	3	0.8	9.0283e+07
							WT	94	9	3.556	3	0.831	1.64259e+08
							WT	87	6	3.667	3	1.491	1.27898e+08
							WT	182	23	3.696	3	1.545	3.7289e+08
							WT	136	10	3.7	3	1.269	2.57826e+08
							WT	60	2	4	4	1	6.09585e+07
							WT	85	14	4.071	3	1.334	2.67417e+08
							WT	260	25	4.24	3	2.47	6.58881e+08
							WT	29	9	4.444	3	1.832	1.21668e+08
							WT	86	6	4.5	3.5	2.141	254122225
							WT	111	16	4.562	3	3.856	4.56638e+08
							WT	67	12	5	4	2.55	1.98882e+08
							WT	77	10	5	4.5	2.408	3.10119e+08
							WT	104	16	5.188	3	3.557	4.58038e+08
							WT	32	4	5.25	4	2.861	5.42398e+07
							WT	83	11	5.455	3	4.793	2.20599e+08
							WT	22	4	5.5	4	3.279	5.14532e+07
							WT	85	10	5.6	3	5.607	2.29557e+08
							WT	54	13	5.615	3	5.637	1.92534e+08
							WT	80	14	5.643	3	6.421	3.57092e+08
							WT	59	4	5.75	3	4.763	1.36018e+08
							WT	34	5	5.8	5	2.786	6.63475e+07
							WT	38	10	5.8	4	3.97	1.74127e+08
							WT	47	7	5.857	3	4.121	1.36858e+08
							WT	52	7	5.857	3	5.866	1.5964e+08
							MADM2	7	2	3	3	0	2.88346e+07
							MADM2	10	2	3	3	0	2.03013e+07
							MADM2	13	1	3	3	0	3.68223e+07
							MADM2	13	2	3	3	0	3.00319e+07
							MADM2	14	1	3	3	0	4.66812e+07
							MADM2	16	5	6.4	3	5.426	8.16746e+07
							MADM2	19	3	5.667	7	1.886	7.05467e+07
							MADM2	22	2	5.5	5.5	2.5	7.55858e+07
							MADM2	26	2	4	4	1	4.53628e+07
							MADM2	36	8	9.125	8.5	5.464	323899107
							MADM2	38	2	4	4	1	7.62857e+07
							MADM2	40	1	3	3	0	6.55941e+07
							MADM2	40	5	15.4	5	18.874	5.06705e+08
							MADM2	41	4	2.75	3	0.433	9.7236e+07
							MADM2	41	4	3.25	3	0.433	7.95249e+07
							MADM2	41	7	3.857	3	0.99	1.26288e+08
							MADM2	45	5	3.2	3	0.4	1.75361e+08
							MADM2	47	7	4.857	3	2.748	2.16663e+08
							MADM2	49	5	6	3	3.688	1.36018e+08
							MADM2	55	10	4.1	4	1.136	2.06461e+08
							MADM2	56	7	6.857	5	4.673	2.40335e+08
							MADM2	59	7	4.429	3	2.821	2.17169e+08
							MADM2	61	4	4.75	5	1.09	1.44173e+08
							MADM2	63	4	3.5	3	0.866	9.95462e+07
							MADM2	65	4	3.5	3	0.866	1.09767e+08
							MADM2	66	10	3.8	3	1.327	175080855
							MADM2	66	11	4.636	3	2.496	3.04729e+08
							MADM2-PT	44	7	6.714	3	8.362	1.39519e+08
							MADM2-PT	19	4	5.5	5	2.179	8.49153e+07
							MADM2-PT	57	12	7.833	8	4.652	2.6497e+08
							MADM2-PT	48	6	4.333	3	2.981	9.7026e+07
							MADM2-PT	44	7	3.714	3	0.881	1.52291e+08
							MADM2-PT	15	3	12	11	7.789	1.05637e+08
							MADM2-PT	129	12	12.917	4	16.825	5.08722e+08
							MADM2-PT	43	3	29	3	36.77	2.76937e+08
							MADM2-PT	73	14	8.643	4.5	10.847	3.95175e+08
							MADM2-PT	28	7	6	3	4.375	1.15338e+08
							MADM2-PT	89	12	9.5	5	9.251	3.90904e+08
							MADM2-PT	32	6	4	3	2	1.05637e+08
							MADM2-PT	64	10	8.8	3	12.27	2.84497e+08
							MADM2-PT	31	4	3.25	3	0.433	5.60735e+07
							MADM2-PT	78	15	11.467	5	18.558	502925450
							MADM2-PT	46	7	6.143	3	6.556	121387526
							MADM2-PT	57	6	14	4	15.748	2.03013e+08
							MADM2-PT	24	3	14	15	7.789	1.31608e+08
							MADM2-PT	64	8	12.75	4	18.666	3.51632e+08
							MADM2-PT	41	8	9	4.5	9.287	2.51323e+08
							MADM2-PT	31	5	12.2	3	17.417	1.35844e+08
							MADM2-PT	9	2	4	4	1	3.03119e+07
							MADM2-PT	58	6	37.167	3	75.065	6.23039e+08
							MADM2-PT	24	6	19.5	3	27.287	3.38401e+08
							MADM2-PT	112	12	7.667	5	8.537	3.74313e+08
							MADM2-PT	68	9	6.889	5	4.725	1.88802e+08
							MADM2-PT	21	4	8.25	6	6.759	9.81461e+07
							MADM3	13	3	3	3	0	6.07638e+07
							MADM3	20	1	3	3	0	2.72949e+07
							MADM3	26	6	3.5	3	1.118	8.54753e+07
							MADM3	29	3	7.333	5	4.784	2.16103e+08
							MADM3	30	2	11	11	4	9.49259e+07
							MADM3	32	6	3.833	3	1.213	1.20687e+08
							MADM3	33	5	3	3	0	5.01106e+07
							MADM3	33	3	3.667	3	0.943	8.0715e+07
							MADM3	37	9	4	3	1.491	100596237
							MADM3	37	5	12.4	14	7.965	2.63216e+08
							MADM3	39	4	8.5	8.5	3.5	1.31818e+08
							MADM3	40	6	3.333	3	0.745	9.33858e+07
							MADM3	42	8	5.125	3	3.689	235354592
							MADM3	42	7	8.286	5	7.382	2.84498e+08
							MADM3	42	7	8.429	5	7.706	275887105
							MADM3	43	6	8	4	7.572	2.44665e+08
							MADM3	45	6	3.5	3	0.764	1.52679e+08
							MADM3	45	5	3.8	3	1.6	1.08647e+08
							MADM3	45	9	5.667	3	7.542	147499145
							MADM3	46	8	4.375	3.5	1.867	1.52959e+08
							MADM3	46	10	6.3	3.5	4.776	2.52086e+08
							MADM3	48	11	5.091	3	4.1	2.47745e+08
							MADM3	50	9	4.444	3	3.435	1.89642e+08
							MADM3	50	8	6	3.5	4.61	2.03923e+08
							MADM3	50	4	7.5	4.5	6.185	1.6563e+08
							MADM3	51	7	5.286	3	3.452	2.18344e+08
							MADM3	56	6	3.5	3	1.708	1.51909e+08
							MADM3	58	3	4.333	5	0.943	120967500
							MADM3-PT	37	3	5.667	6	2.055	7.53947e+07
							MADM3-PT	60	7	4.429	5	1.4	2.19497e+08
							MADM3-PT	24	4	10	8	7	1.46029e+08
							MADM3-PT	85	20	6.8	3	14.985	4.62589e+08
							MADM3-PT	150	38	13.579	5	40.054	6.19748e+08
							MADM3-PT	38	8	10.75	5	10.121	301822513
							MADM3-PT	34	12	26.5	26.5	23.5	1.34935e+08
							MADM3-PT	47	4	13.5	7	13.739	1.51242e+08
							MADM3-PT	17	2	9	9	0	7.46946e+07
							MADM3-PT	40	6	8.167	5	7.034	2.23247e+08
							MADM3-PT	25	6	5.667	5	2.809	7.4256e+07
							MADM3-PT	49	4	37.25	3	59.323	3.88104e+08
							MADM3-PT	17	13	5.333	6	1.7	4.7883e+07
							MADM3-PT	52	6	4.5	4	1.607	7.50447e+07
							MADM3-PT	35	7	10	8	6.164	1.90132e+08
							MADM3-PT	49	9	9.333	3	12.893	2.55662e+08
							MADM3-PT	23	4	4.75	4	2.046	8.15551e+07
							MADM3-PT	104	11	16.455	3	42.236	5.66825e+08
							MADM3-PT	63	10	10	3	15.627	2.56356e+08
							MADM3-PT	67	14	8.75	3	10.545	1.41653e+08
							MADM3-PT	50	7	16.286	5	25.437	2.30454e+08
							MADM3-PT	57	12	17.667	3	44.46	6.63545e+08
							MADM3-PT	60	12	11.25	4	21.464	3.88847e+08
							MADM3-PT	61	8	8.625	3	8.061	1.49179e+08
							MADM3-PT	68	6	4.167	4	1.213	9.11929e+07

## Sheet: Supplementary Figure 3
Supplementary Figure 3 genomic findings and clinical features of patient MADM-5
f	Chr	Start	End	Size	Type
	X	52862624	154460823	101598200	ROH		these two lines have been discarded to only keep autosomal regions
	X	2740759	52862513	50121755	ROH
	2	173366456	178432094	5065639	ROH	including MTX2
	6	107212061	110103315	2891255	ROH
	12	40570404	43383532	2813129	ROH
	11	72584486	75334940	2750455	ROH
	5	40681401	43123153	2441753	ROH
	20	47757443	49812971	2055529	ROH
	11	85111764	86952254	1840491	ROH
	2	110995872	112722037	1726166	ROH
	9	128128781	129722342	1593562	ROH
	14	101026211	102326049	1299839	ROH
	1	1755523	3021701	1266179	ROH
	19	42583332	43776828	1193497	ROH
	12	108827237	109783826	956590	ROH
	11	64990024	65833995	843972	ROH
	4	38137235	38828194	690960	ROH
	2	240967659	241572132	604474	ROH
	9	37126704	37692529	565826	ROH
	17	16948713	17491297	542585	ROH
	19	49010092	49433528	423437	ROH
	6	30186422	30583509	397088	ROH
	12	57064274	57454785	390512	ROH
	5	840813	1219744	378932	ROH
	17	76019077	76385474	366398	ROH
	22	22880890	23242945	362056	ROH
	8	143379243	143730195	350953	ROH
	12	132717645	132856654	139010	ROH

## Sheet: Supplementary Figure 5
Supplementary Figure 5 Immunoblots from primary fibroblasts of patients MADM4-2 and MADM4-3.
								Antibodies : - rabbit anti-MTX2 polyclonal antibody (#11610-1-AP, Proteintech®) used at 1:500 dilution for the Western blot analyses - mouse anti-MTX1 monoclonal antibody (#sc-514469, Santa Cruz Biotechnology, Inc.) used at 1:500 dilution for the Western blot analyses - mouse anti-Mitofusin 2 monoclonal antibody (#ab56889, abcam®) used at 1:500 dilution for the Western blot analyses - mouse anti-…

## Sheet: Supplementary Figure 6
Supplementary Figure 6: Evaluation of MTX1 transcripts’ levels by qRT-PCR in control (WT) anad patients (MADM2 and MADM3).
Groups	Replicate	FoldChange	Mean	Std. Deviation	Std. Error of Mean	p-value	Minimum	25% Percentile	Median	75% Percentile	Maximum	Lower 95% CI	Upper 95% CI
WT	WT_1	1	1	0	0	_	1	1	1	1	1	1	1
	WT_2	1
	WT_3	1
MADM2	MADM2_1	0.975	1.002	0.05781	0.03338	>0,9999	0.962	0.962	0.975	1.068	1.068	0.8581	1.145
	MADM2_2	0.962
	MADM2_3	1.068
MADM3	MADM3_1	1.222	1.098	0.108	0.06236	0.25	1.027	1.027	1.044	1.222	1.222	0.8294	1.366
	MADM3_2	1.044
	MADM3_3	1.027
	Quantitative RT-PCR analyses of MTX1 mRNA levels in MADM2 and MADM3 fibroblasts.
	Transcripts levels were normalized to RPS13 values and compared to WT.
	n = 3, t-test (Wilcoxon matched-pairs signed rank test). the exact P-values are indicated.
	Transcripts levels’ normalization and expression relative to WT was performed using the REST© 2009 software V2.0.13 (Qiagen).
	https://www.gene-quantification.de/rest-2009.html

## Sheet: Supplementary Figure 8
Supplementary Figure 8 evaluation of prelamin A expression
	a
										Antibodies:
										goat anti-prelamin A polyclonal antibody (#sc-6214, Santa Cruz Biotechnology, Inc.)
										rabbit anti‐lamin A/C polyclonal antibody which reacts with lamin A, lamin C, progerin (#sc‐20681, Santa Cruz Biotechnology, Inc.)

[truncated: 3 more sheets: Supplementary Figure 9, Supplementary Figure 10, Supplementary Figure 11]
